# Supplementary material for: Harnessing Baseline Radiomic Features in Early-Stage NSCLC: What Role in Clinical Outcome Modeling for SBRT Candidates?
Source: Cancers (Basel). 2025 Mar 6;17(5):908. doi: 10.3390/cancers17050908 (PMC11899142; doi:10.3390/cancers17050908)
Supplement: Supplementary file 1 [file cancers-17-00908-s001.zip]

Archive with 1 entries (1 files):
- cancers-3443067-supplementary.pdf
